# Supplementary material for: siRNAs regulate DNA methylation and interfere with gene and lncRNA expression in the heterozygous polyploid switchgrass
Source: Biotechnol Biofuels. 2018 Jul 24;11:208. doi: 10.1186/s13068-018-1202-0 (PMC6058383; doi:10.1186/s13068-018-1202-0)
Supplement: Supplementary file 2 — Additional file 2: Data S1. Effective coverage rate of cytosine in the chromosome, gene, and repeat regions in both leaf and root tissues of switchgrass. [file 13068_2018_1202_MOESM2_ESM.xlsx]

## Sheet: Sheet1
	Data S1 Effective coverage rate of cytosine in the chromosome, gene, and repeat regions in both leaf and root tissues of switchgrass.
	Tissue	Region	Type	C			CG			CHG			CHH
				Total sites	Coverage sites	Coverage rate(%)	Total sites	Coverage sites	Coverage rate(%)	Total sites	Coverage sites	Coverage rate(%)	Total sites	Coverage sites	Coverage rate(%)
Leaf	Leaf	Chromosome	Chr01K	26092691	21022178	80.57	5052172	3983051	78.84	4743049	3810006	80.33	16297468	13229121	81.17
			Chr01N	30900192	25652910	83.02	5858054	4768958	81.41	5556498	4596735	82.73	19485636	16287217	83.59
			Chr02K	29314814	23675333	80.76	5600820	4442021	79.31	5306616	4267873	80.43	18407378	14965439	81.3
			Chr02N	34054090	27736344	81.45	6526669	5197788	79.64	6179136	5009288	81.07	21348283	17529268	82.11
			Chr03K	25329807	19767471	78.04	4834558	3690752	76.34	4612900	3577650	77.56	15882349	12499069	78.7
			Chr03N	18893995	15633208	82.74	3462668	2807363	81.08	3334543	2749856	82.47	12096784	10075989	83.29
			Chr04K	20637002	16594840	80.41	3964262	3115230	78.58	3713715	2970250	79.98	12959025	10509360	81.1
			Chr04N	19009257	15454562	81.3	3612157	2871068	79.48	3394223	2746710	80.92	12002875	9836784	81.95
			Chr05K	35126550	27871188	79.35	6940388	5410973	77.96	6466549	5111647	79.05	21719613	17348568	79.88
			Chr05N	33450777	27470259	82.12	6482354	5214362	80.44	6035483	4935734	81.78	20932934	17320161	82.74
			Chr06K	22199034	17861875	80.46	4193622	3294162	78.55	3944831	3157762	80.05	14060581	11409951	81.15
			Chr06N	23693933	19692083	83.11	4390836	3577541	81.48	4176065	3454400	82.72	15127032	12660142	83.69
			Chr07K	22057143	17929936	81.29	4269186	3400067	79.64	3987201	3230622	81.02	13800752	11299247	81.87
			Chr07N	22653211	17676447	78.03	4361960	3332959	76.41	4102671	3185945	77.66	14188580	11157543	78.64
			Chr08K	23172272	17588559	75.9	4206397	3111942	73.98	4016625	3026196	75.34	14949248	11450421	76.6
			Chr08N	22275728	17618214	79.09	3943320	3042707	77.16	3843969	3020533	78.58	14488435	11554974	79.75
			Chr09K	29638472	24907474	84.04	5827760	4820381	82.71	5448465	4571860	83.91	18362247	15515233	84.5
			Chr09N	41406422	33718310	81.43	8038601	6428820	79.97	7538564	6119977	81.18	25829255	21169513	81.96
		Gene region	Genebody	119909540	101369396	84.54	22809387	18985402	83.24	23764396	20104771	84.6	73335757	62279223	84.92
			Exon	57988754	50323335	86.78	12573513	10848347	86.28	12070123	10495712	86.96	33345118	28979276	86.91
			Intron	47392567	40535228	85.53	6653912	5509379	82.8	8813560	7529172	85.43	31925095	27496677	86.13
			Five_UTR	9831722	8186406	83.27	2357214	1956161	82.99	1962605	1640134	83.57	5511903	4590111	83.28
			Three_UTR	12366576	10712058	86.62	1739101	1486822	85.49	2406885	2086670	86.7	8220590	7138566	86.84
		Repeat region	Low_complexity	6800	4249	62.49	765	441	57.65	676	431	63.76	5359	3377	63.02
			Simple_repeat	84517	62028	73.39	28008	20676	73.82	19451	14281	73.42	37058	27071	73.05
			LINE	7844018	6442110	82.13	947481	760496	80.27	1344833	1103457	82.05	5551704	4578157	82.46
			SINE	100732	83881	83.27	26422	22051	83.46	15972	13181	82.53	58338	48649	83.39
			DNA	28125271	22648405	80.53	4546544	3616038	79.53	4280497	3419739	79.89	19298230	15612628	80.9
			LTR	100543124	80868378	80.43	17540753	13883248	79.15	16931245	13537596	79.96	66071122	53447534	80.89
			Unknown	1642304	1394381	84.9	241501	205136	84.94	248787	212837	85.55	1152016	976408	84.76
Root	Root	Chromosome	Chr01K	26092691	20934674	80.23	5052172	3972044	78.62	4743049	3797512	80.06	16297468	13165118	80.78
			Chr01N	30900192	25554274	82.7	5858054	4752651	81.13	5556498	4583683	82.49	19485636	16217940	83.23
			Chr02K	29314814	23573785	80.42	5600820	4427446	79.05	5306616	4254133	80.17	18407378	14892206	80.9
			Chr02N	34054090	27620241	81.11	6526669	5183550	79.42	6179136	4994387	80.83	21348283	17442304	81.7
			Chr03K	25329807	19683332	77.71	4834558	3680459	76.13	4612900	3567668	77.34	15882349	12435205	78.3
			Chr03N	18893995	15583423	82.48	3462668	2801322	80.9	3334543	2743779	82.28	12096784	10038322	82.98
			Chr04K	20637002	16529248	80.1	3964262	3108418	78.41	3713715	2962000	79.76	12959025	10458830	80.71
			Chr04N	19009257	15391684	80.97	3612157	2863994	79.29	3394223	2739751	80.72	12002875	9787939	81.55
			Chr05K	35126550	27764188	79.04	6940388	5398208	77.78	6466549	5097937	78.84	21719613	17268043	79.5
			Chr05N	33450777	27396855	81.9	6482354	5204565	80.29	6035483	4926698	81.63	20932934	17265592	82.48
			Chr06K	22199034	17774675	80.07	4193622	3280666	78.23	3944831	3144750	79.72	14060581	11349259	80.72
			Chr06N	23693933	19612365	82.77	4390836	3566034	81.22	4176065	3443866	82.47	15127032	12602465	83.31
			Chr07K	22057143	17852577	80.94	4269186	3391783	79.45	3987201	3219886	80.76	13800752	11240908	81.45
			Chr07N	22653211	17594448	77.67	4361960	3321870	76.16	4102671	3175061	77.39	14188580	11097517	78.21
			Chr08K	23172272	17478502	75.43	4206397	3095594	73.59	4016625	3010872	74.96	14949248	11372036	76.07
			Chr08N	22275728	17536733	78.73	3943320	3032959	76.91	3843969	3011612	78.35	14488435	11492162	79.32
			Chr09K	29638472	24832967	83.79	5827760	4811381	82.56	5448465	4561713	83.72	18362247	15459873	84.19
			Chr09N	41406422	33603554	81.16	8038601	6410188	79.74	7538564	6104415	80.98	25829255	21088951	81.65
		Gene region	Genebody	119909540	102990303	85.89	22809387	19360607	84.88	23764396	20444509	86.03	73335757	63171421	86.14
			Exon	57988754	50195065	86.56	12573513	10845912	86.26	12070123	10475659	86.79	33345118	28873537	86.59
			Intron	47392567	40345292	85.13	6653912	5476169	82.3	8813560	7497695	85.07	31925095	27372576	85.74
			Five_UTR	9831722	8154430	82.94	2357214	1952244	82.82	1962605	1634653	83.29	5511903	4567162	82.86
			Three_UTR	12366576	10622888	85.9	1739101	1475105	84.82	2406885	2072087	86.09	8220590	7076283	86.08
		Repeat region	Low_complexity	6800	4162	61.21	765	433	56.67	676	402	59.53	5359	3331	62.16
			Simple_repeat	84517	59761	70.71	28008	19978	71.33	19451	13989	71.92	37058	25799	69.62
			LINE	7844018	6268154	79.91	947481	740266	78.13	1344833	1075328	79.96	5551704	4453021	80.21
			SINE	100732	83103	82.5	26422	21840	82.66	15972	13081	81.9	58338	48181	82.59
			DNA	28125271	21870210	77.76	4546544	3486289	76.68	4280497	3303687	77.18	19298230	15079636	78.14
			LTR	100543124	78403528	77.98	17540753	13452003	76.69	16931245	13126794	77.53	66071122	51832795	78.45
			Unknown	1642304	1363933	83.05	241501	200783	83.14	248787	208334	83.74	1152016	954790	82.88
