# Supplementary material for: siRNAs regulate DNA methylation and interfere with gene and lncRNA expression in the heterozygous polyploid switchgrass
Source: Biotechnol Biofuels. 2018 Jul 24;11:208. doi: 10.1186/s13068-018-1202-0 (PMC6058383; doi:10.1186/s13068-018-1202-0)
Supplement: Supplementary file 11 — Additional file 11: Data S2. GO annotation of genes covered by the DMRs between switchgrass leaf and root tissues. [file 13068_2018_1202_MOESM11_ESM.xlsx]

## Sheet: Sheet1
Data S2 GO annotation of genes covered by the DMRs between switchgrass leaf and root tissues.
Methylated context	Region	GO ID	Description	GeneRatio (813)	BgRatio (21826)	p value	Gene ID
mCG	Upstream	GO:0043574	peroxisomal transport	3	13	0.0142249	Pavir.5NG144400;Pavir.6KG134200;Pavir.9NG630900
		GO:0005976	polysaccharide metabolic process	13	177	0.029635	Pavir.1KG556900;Pavir.1NG202600;Pavir.2KG465200;Pavir.2KG481200;Pavir.2NG527400;Pavir.5KG543600;Pavir.5NG248500;Pavir.6KG185600;Pavir.6KG188900;Pavir.7KG346900;Pavir.7NG324000;Pavir.8NG120600;Pavir.9NG458200
		GO:0006023	aminoglycan biosynthetic process	2	9	0.0494251	Pavir.9KG047500;Pavir.9NG156200
		GO:0006024	glycosaminoglycan biosynthetic process	2	9	0.0494251	Pavir.9KG047500;Pavir.9NG156200
		GO:0006029	proteoglycan metabolic process	2	9	0.0494251	Pavir.9KG047500;Pavir.9NG156200
		GO:0015012	heparan sulfate proteoglycan biosynthetic process	2	9	0.0494251	Pavir.9KG047500;Pavir.9NG156200
		GO:0030166	proteoglycan biosynthetic process	2	9	0.0494251	Pavir.9KG047500;Pavir.9NG156200
		GO:0030201	heparan sulfate proteoglycan metabolic process	2	9	0.0494251	Pavir.9KG047500;Pavir.9NG156200
	Body	GO:1902582	single-organism intracellular transport	19	231	0.0269022	Pavir.1KG273900;Pavir.1NG256200;Pavir.2NG046200;Pavir.3KG275500;Pavir.3NG185900;Pavir.4KG337100;Pavir.4NG247600;Pavir.5KG152100;Pavir.5KG413700;Pavir.5KG704800;Pavir.5NG205200;Pavir.5NG606100;Pavir.5NG637700;Pavir.5NG641900;Pavir.6KG127200;Pavir.6KG134200;Pavir.7KG337800;Pavir.9KG518900;Pavir.J218600
		GO:0015693	magnesium ion transport	4	24	0.0312691	Pavir.1KG242700;Pavir.1NG402700;Pavir.4NG326300;Pavir.7NG413900
		GO:0070838	divalent metal ion transport	4	24	0.0312691	Pavir.1KG242700;Pavir.1NG402700;Pavir.4NG326300;Pavir.7NG413900
		GO:0072511	divalent inorganic cation transport	4	24	0.0312691	Pavir.1KG242700;Pavir.1NG402700;Pavir.4NG326300;Pavir.7NG413900
		GO:0007034	vacuolar transport	5	36	0.0342213	Pavir.4KG337100;Pavir.4NG247600;Pavir.5KG152100;Pavir.5KG413700;Pavir.5NG205200
	Downstream	GO:0050896	response to stimulus	89	1927	0.0198332	Pavir.1KG101400;Pavir.1KG293200;Pavir.1KG349300;Pavir.1KG506500;Pavir.1NG236400;Pavir.1NG291000;Pavir.1NG300600;Pavir.1NG302600;Pavir.1NG358300;Pavir.1NG371400;Pavir.2KG291200;Pavir.2KG336800;Pavir.2KG473200;Pavir.2NG016400;Pavir.2NG035100;Pavir.2NG059900;Pavir.2NG334000;Pavir.2NG335600;Pavir.2NG420200;Pavir.2NG444300;Pavir.3KG064400;Pavir.3KG075300;Pavir.3KG118300;Pavir.3KG122800;Pavir.3KG131500…
		GO:0009765	photosynthesis, light harvesting	4	30	0.0242592	Pavir.2KG488400;Pavir.2NG531500;Pavir.7KG185800;Pavir.J553400
		GO:0019684	photosynthesis, light reaction	5	47	0.0299141	Pavir.2KG488400;Pavir.2NG531500;Pavir.2NG531600;Pavir.7KG185800;Pavir.J553400
mCHG	Upstream	GO:0006826	iron ion transport	2	9	0.0264096	Pavir.3KG128500;Pavir.4KG338200
		GO:0009247	glycolipid biosynthetic process	4	41	0.0304221	Pavir.1KG401300;Pavir.6KG055900;Pavir.9NG271000;Pavir.9NG555000
		GO:0009628	response to abiotic stimulus	4	43	0.0354483	Pavir.1KG268800;Pavir.8KG024100;Pavir.9KG487100;Pavir.9NG097800
		GO:0006664	glycolipid metabolic process	4	47	0.0468567	Pavir.1KG401300;Pavir.6KG055900;Pavir.9NG271000;Pavir.9NG555000
		GO:1903509	liposaccharide metabolic process	4	47	0.0468567	Pavir.1KG401300;Pavir.6KG055900;Pavir.9NG271000;Pavir.9NG555000
	Body	GO:0006074	(1->3)-beta-D-glucan metabolic process	6	32	6.85145e-05	Pavir.1NG133600;Pavir.4KG073800;Pavir.5KG301000;Pavir.6KG209900;Pavir.9NG770000;Pavir.9NG779200
		GO:0006075	(1->3)-beta-D-glucan biosynthetic process	6	32	6.85145e-05	Pavir.1NG133600;Pavir.4KG073800;Pavir.5KG301000;Pavir.6KG209900;Pavir.9NG770000;Pavir.9NG779200
		GO:0007093	mitotic cell cycle checkpoint	3	19	0.00833862	Pavir.2KG433100;Pavir.8NG033600;Pavir.9NG143500
		GO:0045930	negative regulation of mitotic cell cycle	3	19	0.00833862	Pavir.2KG433100;Pavir.8NG033600;Pavir.9NG143500
		GO:0007346	regulation of mitotic cell cycle	4	37	0.00922545	Pavir.2KG433100;Pavir.3NG233600;Pavir.8NG033600;Pavir.9NG143500
		GO:0009250	glucan biosynthetic process	6	84	0.0115694	Pavir.1NG133600;Pavir.4KG073800;Pavir.5KG301000;Pavir.6KG209900;Pavir.9NG770000;Pavir.9NG779200
		GO:0051273	beta-glucan metabolic process	6	84	0.0115694	Pavir.1NG133600;Pavir.4KG073800;Pavir.5KG301000;Pavir.6KG209900;Pavir.9NG770000;Pavir.9NG779200
		GO:0051274	beta-glucan biosynthetic process	6	84	0.0115694	Pavir.1NG133600;Pavir.4KG073800;Pavir.5KG301000;Pavir.6KG209900;Pavir.9NG770000;Pavir.9NG779200
		GO:0000271	polysaccharide biosynthetic process	6	86	0.0128944	Pavir.1NG133600;Pavir.4KG073800;Pavir.5KG301000;Pavir.6KG209900;Pavir.9NG770000;Pavir.9NG779200
		GO:0033692	cellular polysaccharide biosynthetic process	6	86	0.0128944	Pavir.1NG133600;Pavir.4KG073800;Pavir.5KG301000;Pavir.6KG209900;Pavir.9NG770000;Pavir.9NG779200
		GO:0051302	regulation of cell division	3	23	0.0142645	Pavir.2KG433100;Pavir.3NG233600;Pavir.8NG033600
		GO:0016051	carbohydrate biosynthetic process	9	171	0.0153853	Pavir.1NG133600;Pavir.3NG035600;Pavir.4KG073800;Pavir.5KG301000;Pavir.6KG209900;Pavir.6KG247400;Pavir.8KG205900;Pavir.9NG770000;Pavir.9NG779200
		GO:0034637	cellular carbohydrate biosynthetic process	8	150	0.0201939	Pavir.1NG133600;Pavir.3NG035600;Pavir.4KG073800;Pavir.5KG301000;Pavir.6KG209900;Pavir.6KG247400;Pavir.9NG770000;Pavir.9NG779200
		GO:0007094	mitotic spindle assembly checkpoint	2	14	0.0382964	Pavir.2KG433100;Pavir.8NG033600
		GO:0033048	negative regulation of mitotic sister chromatid segregation	2	14	0.0382964	Pavir.2KG433100;Pavir.8NG033600
		GO:0045839	negative regulation of mitotic nuclear division	2	14	0.0382964	Pavir.2KG433100;Pavir.8NG033600
		GO:0045841	negative regulation of mitotic metaphase/anaphase transition	2	14	0.0382964	Pavir.2KG433100;Pavir.8NG033600
		GO:0051782	negative regulation of cell division	2	14	0.0382964	Pavir.2KG433100;Pavir.8NG033600
		GO:0051784	negative regulation of nuclear division	2	14	0.0382964	Pavir.2KG433100;Pavir.8NG033600
		GO:0051985	negative regulation of chromosome segregation	2	14	0.0382964	Pavir.2KG433100;Pavir.8NG033600
		GO:0071174	mitotic spindle checkpoint	2	14	0.0382964	Pavir.2KG433100;Pavir.8NG033600
		GO:2000816	negative regulation of mitotic sister chromatid separation	2	14	0.0382964	Pavir.2KG433100;Pavir.8NG033600
		GO:1902412	regulation of mitotic cytokinesis	1	2	0.0443976	Pavir.3NG233600
		GO:1903436	regulation of mitotic cytokinetic process	1	2	0.0443976	Pavir.3NG233600
	Downstream	GO:0006073	cellular glucan metabolic process	9	155	0.0103094	Pavir.2KG480600;Pavir.2NG541900;Pavir.4KG289500;Pavir.5KG301000;Pavir.5KG302100;Pavir.6KG185200;Pavir.6KG186100;Pavir.7NG323900;Pavir.9NG366500
		GO:0044042	glucan metabolic process	9	155	0.0103094	Pavir.2KG480600;Pavir.2NG541900;Pavir.4KG289500;Pavir.5KG301000;Pavir.5KG302100;Pavir.6KG185200;Pavir.6KG186100;Pavir.7NG323900;Pavir.9NG366500
		GO:0044264	cellular polysaccharide metabolic process	9	157	0.0111506	Pavir.2KG480600;Pavir.2NG541900;Pavir.4KG289500;Pavir.5KG301000;Pavir.5KG302100;Pavir.6KG185200;Pavir.6KG186100;Pavir.7NG323900;Pavir.9NG366500
		GO:0005976	polysaccharide metabolic process	9	177	0.0226182	Pavir.2KG480600;Pavir.2NG541900;Pavir.4KG289500;Pavir.5KG301000;Pavir.5KG302100;Pavir.6KG185200;Pavir.6KG186100;Pavir.7NG323900;Pavir.9NG366500
		GO:0044262	cellular carbohydrate metabolic process	12	270	0.0242922	Pavir.2KG480600;Pavir.2NG541900;Pavir.3KG146800;Pavir.4KG289500;Pavir.5KG301000;Pavir.5KG302100;Pavir.5KG758200;Pavir.6KG185200;Pavir.6KG186100;Pavir.7NG323900;Pavir.9NG366500;Pavir.9NG522800
		GO:0006825	copper ion transport	2	14	0.0406036	Pavir.2KG337100;Pavir.2NG340600
		GO:0006491	N-glycan processing	1	2	0.0458303	Pavir.5NG191000
mCHH	Upstream	GO:0009225	nucleotide-sugar metabolic process	2	10	0.0130981	Pavir.5KG118500;Pavir.8KG313400
		GO:0009226	nucleotide-sugar biosynthetic process	2	10	0.0130981	Pavir.5KG118500;Pavir.8KG313400
		GO:0030001	metal ion transport	11	327	0.0344956	Pavir.1KG075100;Pavir.1KG306300;Pavir.1NG091000;Pavir.2NG005900;Pavir.3NG105100;Pavir.4KG338200;Pavir.5KG233200;Pavir.5NG156200;Pavir.6NG037600;Pavir.9KG061900;Pavir.9KG062000
		GO:0044275	cellular carbohydrate catabolic process	1	2	0.0355087	Pavir.4KG270600
		GO:0007088	regulation of mitotic nuclear division	2	18	0.0405387	Pavir.2KG254100;Pavir.6NG361100
		GO:0010965	regulation of mitotic sister chromatid separation	2	18	0.0405387	Pavir.2KG254100;Pavir.6NG361100
		GO:0030071	regulation of mitotic metaphase/anaphase transition	2	18	0.0405387	Pavir.2KG254100;Pavir.6NG361100
		GO:0033044	regulation of chromosome organization	2	18	0.0405387	Pavir.2KG254100;Pavir.6NG361100
		GO:0033045	regulation of sister chromatid segregation	2	18	0.0405387	Pavir.2KG254100;Pavir.6NG361100
		GO:0033047	regulation of mitotic sister chromatid segregation	2	18	0.0405387	Pavir.2KG254100;Pavir.6NG361100
		GO:0051783	regulation of nuclear division	2	18	0.0405387	Pavir.2KG254100;Pavir.6NG361100
		GO:0051983	regulation of chromosome segregation	2	18	0.0405387	Pavir.2KG254100;Pavir.6NG361100
	Body	GO:0015893	drug transport	5	125	0.00276899	Pavir.2NG364700;Pavir.2NG502000;Pavir.6NG277600;Pavir.6NG286200;Pavir.9NG229300
		GO:0042493	response to drug	5	125	0.00276899	Pavir.2NG364700;Pavir.2NG502000;Pavir.6NG277600;Pavir.6NG286200;Pavir.9NG229300
		GO:0071555	cell wall organization	3	105	0.0468307	Pavir.5KG194700;Pavir.5KG378800;Pavir.9NG096800
	Downstream	GO:0048583	regulation of response to stimulus	3	42	0.0214801	Pavir.2NG534800;Pavir.3NG008600;Pavir.8KG035300
		GO:0009266	response to temperature stimulus	1	2	0.0281151	Pavir.9KG487100
		GO:0009409	response to cold	1	2	0.0281151	Pavir.9KG487100
		GO:0050826	response to freezing	1	2	0.0281151	Pavir.9KG487100
		GO:0009910	negative regulation of flower development	1	3	0.0418757	Pavir.8KG049300
