# Supplementary material for: siRNAs regulate DNA methylation and interfere with gene and lncRNA expression in the heterozygous polyploid switchgrass
Source: Biotechnol Biofuels. 2018 Jul 24;11:208. doi: 10.1186/s13068-018-1202-0 (PMC6058383; doi:10.1186/s13068-018-1202-0)
Supplement: Supplementary file 12 — Additional file 12: Data S3 . The methylation levels of 96 genes covered by DMRs and involved in stimulus related GO processes in both leaf and root tissues of switchgrass. [file 13068_2018_1202_MOESM12_ESM.xlsx]

## Sheet: Sheet1
Data S2 The methylation levels of 96 stimulus-related genes covered by DMRs in both leaf and root tissues of switchgrass.
Context	Chr	Start	End	p value	Methylation levels (leaf)	Methylation levels (root)	GeneID
mCG	Chr01a	9730917	9731342	2.95e-30	0.39	0.08	Pavir.1KG101400
	Chr01a	50626063	50626294	3.82e-10	0.45	0.18	Pavir.1KG293200
	Chr01a	59741807	59742136	2.2e-07	0.26	0.52	Pavir.1KG349300
	Chr01a	75433147	75433371	3.57e-08	0.48	0.23	Pavir.1KG506500
	Chr01b	50938911	50939224	3.09e-14	0.45	0.2	Pavir.1NG236400
	Chr01b	68613079	68613484	1.21e-27	0.24	0.01	Pavir.1NG291000
	Chr01b	69481411	69481749	5.21e-07	0.59	0.28	Pavir.1NG300600
	Chr01b	69660562	69660887	5.8e-15	0.49	0.05	Pavir.1NG302600
	Chr01b	76107945	76108219	0.000943	0.06	0.25	Pavir.1NG358300
	Chr01b	77026028	77026629	2.27e-21	0.74	0.36	Pavir.1NG371400
	Chr02a	58531372	58531576	1.54e-14	0.32	0.67	Pavir.2KG291200
	Chr02a	66818466	66819150	1.12e-27	0.42	0.17	Pavir.2KG336800
	Chr02a	81861640	81862046	2.73e-09	0.36	0.03	Pavir.2KG473200
	Chr02b	1721820	1722240	3.43e-09	0.51	0.24	Pavir.2NG016400
	Chr02b	5148266	5148911	1.02e-11	0.35	0.14	Pavir.2NG035100
	Chr02b	7832342	7832552	1.58e-06	0.33	0.14	Pavir.2NG059900
	Chr02b	68747237	68747697	0.000249	0.88	0.4	Pavir.2NG334000
	Chr02b	68950912	68951209	3.58e-06	0.35	0.14	Pavir.2NG335600
	Chr02b	79367158	79367479	3.55e-06	0.12	0.36	Pavir.2NG420200
	Chr02b	81224472	81224821	6.14e-25	0.39	0.82	Pavir.2NG444300
	Chr03a	5592591	5593628	3.24e-10	0.35	0.16	Pavir.3KG064400
	Chr03a	6323536	6323969	2.92e-09	0.15	0.39	Pavir.3KG075300
	Chr03a	10506004	10506414	2.15e-11	0.23	0.07	Pavir.3KG118300
	Chr03a	10857213	10857452	9.33e-06	0.17	0.35	Pavir.3KG122800
	Chr03a	11481188	11481527	1.73e-08	0.66	0.26	Pavir.3KG131500
	Chr03a	14263780	14264059	2.19e-11	0.75	0.18	Pavir.3KG155100
	Chr03a	15843322	15843767	3.97e-42	0.67	0.25	Pavir.3KG176100
	Chr03a	39893493	39893722	1.15e-08	0.2	0.44	Pavir.3KG238600
	Chr03a	60667206	60667832	4.69e-08	0.34	0.16	Pavir.3KG445400
	Chr03a	65887286	65887535	3.56e-05	0.35	0.74	Pavir.3KG474500
	Chr03b	908038	909083	5.43e-20	0.3	0.11	Pavir.3NG010100
	Chr03b	20643205	20643867	3.89e-65	0.84	0.41	Pavir.3NG148100
	Chr03b	27226249	27226563	1.67e-08	0.55	0.26	Pavir.3NG165600
	Chr03b	28298671	28299014	1.57e-22	0.69	0.33	Pavir.3NG169100
	Chr04a	2564989	2565206	1.38e-08	0.16	0.65	Pavir.4KG021400
	Chr04a	2784825	2785411	1.56e-17	0.21	0.02	Pavir.4KG024200
	Chr04a	51594819	51595094	7.45e-10	0.85	0.42	Pavir.4KG307000
	Chr04b	53748097	53748513	1.63e-24	0.55	0.21	Pavir.4NG314300
	Chr04b	53748097	53748513	1.63e-24	0.55	0.21	Pavir.4NG314400
	Chr04b	54355003	54355516	2.37e-19	0.26	0.04	Pavir.4NG323900
	Chr04b	55585860	55586349	3.09e-06	0.22	0.07	Pavir.4NG339600
	Chr05a	4520542	4521027	4.12e-05	0.61	0.3	Pavir.5KG026700
	Chr05a	8678203	8678595	7.88e-06	0.34	0.17	Pavir.5KG066700
	Chr05a	19404764	19405043	0.000652	0.09	0.26	Pavir.5KG143600
	Chr05a	28111948	28112339	2.33e-11	0.27	0.11	Pavir.5KG214000
	Chr05a	67897163	67897599	3.91e-14	0.41	0.17	Pavir.5KG367000
	Chr05a	95012124	95012741	3.73e-26	0.49	0.21	Pavir.5KG552100
	Chr05a	96786249	96786867	1.97e-08	0.22	0.09	Pavir.5KG574300
	Chr05a	98761946	98762250	8.73e-16	0.28	0.02	Pavir.5KG599900
	Chr05a	105895360	105895614	5.77e-15	0.38	0.77	Pavir.5KG670100
	Chr05b	76371405	76371762	1.39e-13	0.24	0	Pavir.5NG416200
	Chr05b	77128874	77129384	2.04e-11	0.42	0.21	Pavir.5NG426300
	Chr05b	86849910	86850211	1.72e-09	0.29	0.67	Pavir.5NG501200
	Chr06a	2127653	2127871	0.000322	0.33	0.16	Pavir.6KG020900
	Chr06a	10360639	10361066	5.76e-07	0.19	0.38	Pavir.6KG081300
	Chr06a	33723950	33724758	1.31e-34	0.79	0.33	Pavir.6KG180200
	Chr06a	34689779	34690059	2.35e-08	0.62	0.3	Pavir.6KG181900
	Chr06a	56689356	56689627	1.56e-37	0.27	0.66	Pavir.6KG279600
	Chr06a	58583761	58583976	2.75e-08	0.1	0.27	Pavir.6KG288500
	Chr06a	62085932	62086177	1.23e-17	0.54	0.11	Pavir.6KG320800
	Chr06b	13366894	13367175	2.61e-07	0.33	0.15	Pavir.6NG069700
	Chr06b	71095212	71095663	2.06e-08	0.26	0.6	Pavir.6NG286400
	Chr06b	78466580	78466831	7.31e-08	0.6	0.29	Pavir.6NG355600
	Chr07a	46234084	46234432	9.85e-07	0.37	0.17	Pavir.7KG155300
	Chr07a	56285197	56285579	2.66e-07	0.36	0.14	Pavir.7KG253900
	Chr07a	62777547	62777834	0.000285	0.23	0.11	Pavir.7KG314300
	Chr07a	65406495	65407149	5.46e-66	0.45	0.08	Pavir.7KG333900
	Chr07b	51384102	51384391	5.99e-07	0.38	0.15	Pavir.7NG255100
	Chr07b	68559106	68559336	4.47e-08	0.83	0.42	Pavir.7NG427500
	Chr08a	6624530	6624938	3.83e-09	0.31	0.15	Pavir.8KG053700
	Chr08a	54646814	54647172	1.47e-20	0.62	0.29	Pavir.8KG259400
	Chr08a	56138749	56139002	0.000636	0.23	0.1	Pavir.8KG266900
	Chr08a	72831651	72832255	2.78e-38	0.76	0.34	Pavir.8KG357600
	Chr08b	4351856	4352079	1.05e-06	0.53	0.24	Pavir.8NG029800
	Chr08b	7751104	7751392	6.78e-05	0.44	0.11	Pavir.8NG058300
	Chr08b	8696262	8696477	8.82e-16	0.32	0.64	Pavir.8NG064900
	Chr08b	15505023	15505408	4.73e-09	0.5	0.23	Pavir.8NG099000
	Chr09a	77560416	77560635	4.14e-08	0.57	0.25	Pavir.9KG532200
	Chr09b	12894365	12894936	3.33e-16	0.43	0.2	Pavir.9NG134000
	Chr09b	19163370	19163833	5.08e-13	0.36	0.14	Pavir.9NG191100
	Chr09b	23401901	23402107	0.00106	0.14	0.44	Pavir.9NG228200
	Chr09b	23538279	23538488	1.98e-07	0.42	0.11	Pavir.9NG229600
	Chr09b	32082939	32083407	2.12e-08	0.27	0.08	Pavir.9NG295400
	Chr09b	45153064	45153306	1.36e-07	0.15	0.4	Pavir.9NG347000
	Chr09b	56131714	56132612	6.01e-22	0.63	0.31	Pavir.9NG380100
	Chr09b	78823702	78824227	7.29e-11	0.42	0.19	Pavir.9NG469400
	scaffold_1173	13208	13773	1.3e-18	0.71	0.35	Pavir.J052800
	scaffold_1822	17642	18262	6.84e-06	0.3	0.14	Pavir.J191100
	scaffold_10638	3489	3742	1.16e-11	0.55	0.15	Pavir.J022600
mCHG	Chr01a	45066051	45066360	1.13735e-20	0.31	0.11	Pavir.1KG268800
	Chr08a	2325157	2325522	9.20138e-07	0.15	0.3	Pavir.8KG024100
	Chr09a	73026382	73026669	1.16305e-07	0.35	0.17	Pavir.9KG487100
	Chr09b	9718458	9718674	1.41e-10	0.5	0.25	Pavir.9NG097800
mCHH	Chr02b	91800847	91801093	2.44346e-93	0.36	0.73	Pavir.2NG534800
	Chr03b	788219	788455	6.65933e-61	0.12	0.26	Pavir.3NG008600
	Chr08a	3250711	3250912	2.55912e-67	0.4	0.81	Pavir.8KG035300
	Chr09a	73020153	73020449	5.82605e-78	0.11	0.35	Pavir.9KG487100

## Sheet: Sheet2
Data S3 The methylation levels of 96 genes covered by DMRs and involved in stimulus related GO processes in both leaf and root tissues of switchgrass.
Context	GeneID	Chr	Start	End	p.value	Methylation levels (leaf)	Methylation levels (root)	Root hypomethylation	Leaf hypomethylation	GO.ID	GO Description	Annotation
mCG	Pavir.1KG101400	Chr01a	9730917	9731342	2.95e-30	0.39	0.08	Hypomethylation		GO:0050896	response to stimulus	expressed protein
	Pavir.1KG293200	Chr01a	50626063	50626294	3.82e-10	0.45	0.18	Hypomethylation		GO:0050896	response to stimulus	peroxidase precursor, putative, expressed
	Pavir.1KG349300	Chr01a	59741807	59742136	2.2e-07	0.26	0.52		Hypomethylation	GO:0050896	response to stimulus	retrotransposon protein, putative, unclassified, expressed
	Pavir.1KG506500	Chr01a	75433147	75433371	3.57e-08	0.48	0.23	Hypomethylation		GO:0050896	response to stimulus	ras-related protein, putative, expressed
	Pavir.1NG236400	Chr01b	50938911	50939224	3.09e-14	0.45	0.2	Hypomethylation		GO:0050896	response to stimulus	ATP/GTP/Ca++ binding protein, putative, expressed
	Pavir.1NG291000	Chr01b	68613079	68613484	1.21e-27	0.24	0.01	Hypomethylation		GO:0050896	response to stimulus	OsRR2 type-A response regulator, expressed
	Pavir.1NG300600	Chr01b	69481411	69481749	5.21e-07	0.59	0.28	Hypomethylation		GO:0050896	response to stimulus	calmodulin binding protein, putative, expressed
	Pavir.1NG302600	Chr01b	69660562	69660887	5.8e-15	0.49	0.05	Hypomethylation		GO:0050896	response to stimulus	late embryogenesis abundant protein, putative, expressed
	Pavir.1NG358300	Chr01b	76107945	76108219	0.000943	0.06	0.25		Hypomethylation	GO:0050896	response to stimulus	response regulator receiver domain containing protein, expressed
	Pavir.1NG371400	Chr01b	77026028	77026629	2.27e-21	0.74	0.36	Hypomethylation		GO:0050896	response to stimulus	OsSAUR11 - Auxin-responsive SAUR gene family member, expressed
	Pavir.2KG291200	Chr02a	58531372	58531576	1.54e-14	0.32	0.67		Hypomethylation	GO:0050896	response to stimulus	MATE efflux family protein, putative, expressed
	Pavir.2KG336800	Chr02a	66818466	66819150	1.12e-27	0.42	0.17	Hypomethylation		GO:0050896	response to stimulus	methyladenine glycosylase, putative, expressed
	Pavir.2KG473200	Chr02a	81861640	81862046	2.73e-09	0.36	0.03	Hypomethylation		GO:0050896	response to stimulus	universal stress protein domain containing protein, putative, expressed
	Pavir.2NG016400	Chr02b	1721820	1722240	3.43e-09	0.51	0.24	Hypomethylation		GO:0050896	response to stimulus	peroxidase precursor, putative, expressed
	Pavir.2NG035100	Chr02b	5148266	5148911	1.02e-11	0.35	0.14	Hypomethylation		GO:0050896	response to stimulus	OsSAUR44 - Auxin-responsive SAUR gene family member, expressed
	Pavir.2NG059900	Chr02b	7832342	7832552	1.58e-06	0.33	0.14	Hypomethylation		GO:0050896	response to stimulus	ATP-dependent DNA helicase 2 subunit 1, putative, expressed
	Pavir.2NG334000	Chr02b	68747237	68747697	0.000249	0.88	0.4	Hypomethylation		GO:0050896	response to stimulus	keratin-associated protein 5-4, putative, expressed
	Pavir.2NG335600	Chr02b	68950912	68951209	3.58e-06	0.35	0.14	Hypomethylation		GO:0050896	response to stimulus	methyladenine glycosylase, putative, expressed
	Pavir.2NG420200	Chr02b	79367158	79367479	3.55e-06	0.12	0.36		Hypomethylation	GO:0050896	response to stimulus	peroxidase precursor, putative, expressed
	Pavir.2NG444300	Chr02b	81224472	81224821	6.14e-25	0.39	0.82		Hypomethylation	GO:0050896	response to stimulus	flap endonuclease, putative, expressed
	Pavir.3KG064400	Chr03a	5592591	5593628	3.24e-10	0.35	0.16	Hypomethylation		GO:0050896	response to stimulus	hhH-GPD superfamily base excision DNA repair protein, putative, expressed
	Pavir.3KG075300	Chr03a	6323536	6323969	2.92e-09	0.15	0.39		Hypomethylation	GO:0050896	response to stimulus	flap endonuclease, putative, expressed
	Pavir.3KG118300	Chr03a	10506004	10506414	2.15e-11	0.23	0.07	Hypomethylation		GO:0050896	response to stimulus	DNA repair protein Rad51, putative, expressed
	Pavir.3KG122800	Chr03a	10857213	10857452	9.33e-06	0.17	0.35		Hypomethylation	GO:0050896	response to stimulus	ATSIZ1/SIZ1, putative, expressed
	Pavir.3KG131500	Chr03a	11481188	11481527	1.73e-08	0.66	0.26	Hypomethylation		GO:0050896	response to stimulus	peroxidase precursor, putative, expressed
	Pavir.3KG155100	Chr03a	14263780	14264059	2.19e-11	0.75	0.18	Hypomethylation		GO:0050896	response to stimulus	universal stress protein domain containing protein, putative, expressed
	Pavir.3KG176100	Chr03a	15843322	15843767	3.97e-42	0.67	0.25	Hypomethylation		GO:0050896	response to stimulus	peroxidase precursor, putative, expressed
	Pavir.3KG238600	Chr03a	39893493	39893722	1.15e-08	0.2	0.44		Hypomethylation	GO:0050896	response to stimulus	inhibitor I family protein, putative, expressed
	Pavir.3KG445400	Chr03a	60667206	60667832	4.69e-08	0.34	0.16	Hypomethylation		GO:0050896	response to stimulus	peroxidase precursor, putative, expressed
	Pavir.3KG474500	Chr03a	65887286	65887535	3.56e-05	0.35	0.74		Hypomethylation	GO:0050896	response to stimulus	calmodulin binding protein, putative, expressed
	Pavir.3NG010100	Chr03b	908038	909083	5.43e-20	0.3	0.11	Hypomethylation		GO:0050896	response to stimulus	OsRR10 type-A response regulator, expressed
	Pavir.3NG148100	Chr03b	20643205	20643867	3.89e-65	0.84	0.41	Hypomethylation		GO:0050896	response to stimulus	CAMK_KIN1/SNF1/Nim1_like.20 - CAMK includes calcium/calmodulin depedent protein kinases, expressed
	Pavir.3NG165600	Chr03b	27226249	27226563	1.67e-08	0.55	0.26	Hypomethylation		GO:0050896	response to stimulus	CAMK_KIN1/SNF1/Nim1_like.23 - CAMK includes calcium/calmodulin depedent protein kinases, expressed
	Pavir.3NG169100	Chr03b	28298671	28299014	1.57e-22	0.69	0.33	Hypomethylation		GO:0050896	response to stimulus	inhibitor I family protein, putative, expressed
	Pavir.4KG021400	Chr04a	2564989	2565206	1.38e-08	0.16	0.65		Hypomethylation	GO:0050896	response to stimulus	OsSAUR24 - Auxin-responsive SAUR gene family member, expressed
	Pavir.4KG024200	Chr04a	2784825	2785411	1.56e-17	0.21	0.02	Hypomethylation		GO:0050896	response to stimulus	serine threonine kinase, putative, expressed
	Pavir.4KG307000	Chr04a	51594819	51595094	7.45e-10	0.85	0.42	Hypomethylation		GO:0050896	response to stimulus	MLO domain containing protein, putative, expressed
	Pavir.4NG314300	Chr04b	53748097	53748513	1.63e-24	0.55	0.21	Hypomethylation		GO:0050896	response to stimulus	OsSAUR27 - Auxin-responsive SAUR gene family member, expressed
	Pavir.4NG314400	Chr04b	53748097	53748513	1.63e-24	0.55	0.21	Hypomethylation		GO:0050896	response to stimulus	OsSAUR28 - Auxin-responsive SAUR gene family member, expressed
	Pavir.4NG323900	Chr04b	54355003	54355516	2.37e-19	0.26	0.04	Hypomethylation		GO:0050896	response to stimulus	OsSAUR29 - Auxin-responsive SAUR gene family member, expressed
	Pavir.4NG339600	Chr04b	55585860	55586349	3.09e-06	0.22	0.07	Hypomethylation		GO:0050896	response to stimulus	MLO domain containing protein, putative, expressed
	Pavir.5KG026700	Chr05a	4520542	4521027	4.12e-05	0.61	0.3	Hypomethylation		GO:0050896	response to stimulus	retrotransposon protein, putative, unclassified, expressed
	Pavir.5KG066700	Chr05a	8678203	8678595	7.88e-06	0.34	0.17	Hypomethylation		GO:0050896	response to stimulus	CAMK_KIN1/SNF1/Nim1_like.10 - CAMK includes calcium/calmodulin depedent protein kinases, expressed
	Pavir.5KG143600	Chr05a	19404764	19405043	0.000652	0.09	0.26		Hypomethylation	GO:0050896	response to stimulus	universal stress protein domain containing protein, putative, expressed
	Pavir.5KG214000	Chr05a	28111948	28112339	2.33e-11	0.27	0.11	Hypomethylation		GO:0050896	response to stimulus	peroxidase precursor, putative, expressed
	Pavir.5KG367000	Chr05a	67897163	67897599	3.91e-14	0.41	0.17	Hypomethylation		GO:0050896	response to stimulus	peroxidase precursor, putative, expressed
	Pavir.5KG552100	Chr05a	95012124	95012741	3.73e-26	0.49	0.21	Hypomethylation		GO:0050896	response to stimulus	CAMK_KIN1/SNF1/Nim1_like.25 - CAMK includes calcium/calmodulin depedent protein kinases, expressed
	Pavir.5KG574300	Chr05a	96786249	96786867	1.97e-08	0.22	0.09	Hypomethylation		GO:0050896	response to stimulus	diacylglycerol kinase, putative, expressed
	Pavir.5KG599900	Chr05a	98761946	98762250	8.73e-16	0.28	0.02	Hypomethylation		GO:0050896	response to stimulus	CAMK_KIN1/SNF1/Nim1_like.12 - CAMK includes calcium/calmodulin depedent protein kinases, expressed
	Pavir.5KG670100	Chr05a	105895360	105895614	5.77e-15	0.38	0.77		Hypomethylation	GO:0050896	response to stimulus	universal stress protein domain containing protein, putative, expressed
	Pavir.5NG416200	Chr05b	76371405	76371762	1.39e-13	0.24	0	Hypomethylation		GO:0050896	response to stimulus	transposon protein, putative, unclassified, expressed
	Pavir.5NG426300	Chr05b	77128874	77129384	2.04e-11	0.42	0.21	Hypomethylation		GO:0050896	response to stimulus	response regulator receiver domain containing protein, expressed
	Pavir.5NG501200	Chr05b	86849910	86850211	1.72e-09	0.29	0.67		Hypomethylation	GO:0050896	response to stimulus	auxin response factor, putative, expressed
	Pavir.6KG020900	Chr06a	2127653	2127871	0.000322	0.33	0.16	Hypomethylation		GO:0050896	response to stimulus	OsSAUR31 - Auxin-responsive SAUR gene family member, expressed
	Pavir.6KG081300	Chr06a	10360639	10361066	5.76e-07	0.19	0.38		Hypomethylation	GO:0050896	response to stimulus	diacylglycerol kinase, putative, expressed
	Pavir.6KG180200	Chr06a	33723950	33724758	1.31e-34	0.79	0.33	Hypomethylation		GO:0050896	response to stimulus	retrotransposon protein, putative, unclassified, expressed
	Pavir.6KG181900	Chr06a	34689779	34690059	2.35e-08	0.62	0.3	Hypomethylation		GO:0050896	response to stimulus	retrotransposon protein, putative, unclassified, expressed
	Pavir.6KG279600	Chr06a	56689356	56689627	1.56e-37	0.27	0.66		Hypomethylation	GO:0050896	response to stimulus	CAMK_KIN1/SNF1/Nim1_like.33 - CAMK includes calcium/calmodulin depedent protein kinases, expressed
	Pavir.6KG288500	Chr06a	58583761	58583976	2.75e-08	0.1	0.27		Hypomethylation	GO:0050896	response to stimulus	late embryogenesis abundant protein, putative, expressed
	Pavir.6KG320800	Chr06a	62085932	62086177	1.23e-17	0.54	0.11	Hypomethylation		GO:0050896	response to stimulus	AAA family ATPase, putative, expressed
	Pavir.6NG069700	Chr06b	13366894	13367175	2.61e-07	0.33	0.15	Hypomethylation		GO:0050896	response to stimulus	BSD domain-containing protein, putative, expressed
	Pavir.6NG286400	Chr06b	71095212	71095663	2.06e-08	0.26	0.6		Hypomethylation	GO:0050896	response to stimulus	MATE efflux family protein, putative, expressed
	Pavir.6NG355600	Chr06b	78466580	78466831	7.31e-08	0.6	0.29	Hypomethylation		GO:0050896	response to stimulus	OsSAUR36 - Auxin-responsive SAUR gene family member, expressed
	Pavir.7KG155300	Chr07a	46234084	46234432	9.85e-07	0.37	0.17	Hypomethylation		GO:0050896	response to stimulus	peroxidase precursor, putative, expressed
	Pavir.7KG253900	Chr07a	56285197	56285579	2.66e-07	0.36	0.14	Hypomethylation		GO:0050896	response to stimulus	OsRR5 type-A response regulator, expressed
	Pavir.7KG314300	Chr07a	62777547	62777834	0.000285	0.23	0.11	Hypomethylation		GO:0050896	response to stimulus
	Pavir.7KG333900	Chr07a	65406495	65407149	5.46e-66	0.45	0.08	Hypomethylation		GO:0050896	response to stimulus	OsSAUR20 - Auxin-responsive SAUR gene family member, expressed
	Pavir.7NG255100	Chr07b	51384102	51384391	5.99e-07	0.38	0.15	Hypomethylation		GO:0050896	response to stimulus	retrotransposon protein, putative, unclassified, expressed
	Pavir.7NG427500	Chr07b	68559106	68559336	4.47e-08	0.83	0.42	Hypomethylation		GO:0050896	response to stimulus	auxin response factor, putative, expressed
	Pavir.8KG053700	Chr08a	6624530	6624938	3.83e-09	0.31	0.15	Hypomethylation		GO:0050896	response to stimulus	abscisic stress-ripening, putative, expressed
	Pavir.8KG259400	Chr08a	54646814	54647172	1.47e-20	0.62	0.29	Hypomethylation		GO:0050896	response to stimulus	retrotransposon protein, putative, unclassified, expressed
	Pavir.8KG266900	Chr08a	56138749	56139002	0.000636	0.23	0.1	Hypomethylation		GO:0050896	response to stimulus	no apical meristem protein, putative, expressed
	Pavir.8KG357600	Chr08a	72831651	72832255	2.78e-38	0.76	0.34	Hypomethylation		GO:0050896	response to stimulus	MATE efflux family protein, putative, expressed
	Pavir.8NG029800	Chr08b	4351856	4352079	1.05e-06	0.53	0.24	Hypomethylation		GO:0050896	response to stimulus	response regulator receiver domain containing protein, expressed
	Pavir.8NG058300	Chr08b	7751104	7751392	6.78e-05	0.44	0.11	Hypomethylation		GO:0050896	response to stimulus	THION7 - Plant thionin family protein precursor, expressed
	Pavir.8NG064900	Chr08b	8696262	8696477	8.82e-16	0.32	0.64		Hypomethylation	GO:0050896	response to stimulus	THION7 - Plant thionin family protein precursor, expressed
	Pavir.8NG099000	Chr08b	15505023	15505408	4.73e-09	0.5	0.23	Hypomethylation		GO:0050896	response to stimulus	peroxidase precursor, putative, expressed
	Pavir.9KG532200	Chr09a	77560416	77560635	4.14e-08	0.57	0.25	Hypomethylation		GO:0050896	response to stimulus	peroxidase precursor, putative, expressed
	Pavir.9NG134000	Chr09b	12894365	12894936	3.33e-16	0.43	0.2	Hypomethylation		GO:0050896	response to stimulus	phosphatidylinositol 4-kinase PI4K, putative, expressed
	Pavir.9NG191100	Chr09b	19163370	19163833	5.08e-13	0.36	0.14	Hypomethylation		GO:0050896	response to stimulus	MATE efflux family protein, putative, expressed
	Pavir.9NG228200	Chr09b	23401901	23402107	0.00106	0.14	0.44		Hypomethylation	GO:0050896	response to stimulus	MATE efflux family protein, putative, expressed
	Pavir.9NG229600	Chr09b	23538279	23538488	1.98e-07	0.42	0.11	Hypomethylation		GO:0050896	response to stimulus	MATE efflux family protein, putative, expressed
	Pavir.9NG295400	Chr09b	32082939	32083407	2.12e-08	0.27	0.08	Hypomethylation		GO:0050896	response to stimulus	glutaredoxin domain containing protein, putative, expressed
	Pavir.9NG347000	Chr09b	45153064	45153306	1.36e-07	0.15	0.4		Hypomethylation	GO:0050896	response to stimulus	ras-related protein, putative, expressed
	Pavir.9NG380100	Chr09b	56131714	56132612	6.01e-22	0.63	0.31	Hypomethylation		GO:0050896	response to stimulus	FAD binding domain of DNA photolyase domain containing protein, expressed
	Pavir.9NG469400	Chr09b	78823702	78824227	7.29e-11	0.42	0.19	Hypomethylation		GO:0050896	response to stimulus	protein kinase family protein, putative, expressed
	Pavir.J022600	scaffold_10638	3489	3742	1.16e-11	0.55	0.15	Hypomethylation		GO:0050896	response to stimulus	MATE efflux family protein, putative, expressed
	Pavir.J052800	scaffold_1173	13208	13773	1.3e-18	0.71	0.35	Hypomethylation		GO:0050896	response to stimulus	peroxidase precursor, putative, expressed
	Pavir.J191100	scaffold_1822	17642	18262	6.84e-06	0.3	0.14	Hypomethylation		GO:0050896	response to stimulus	peroxidase precursor, putative, expressed
mCHG	Pavir.1KG268800	Chr01a	45066051	45066360	1.14e-20	0.31	0.11	Hypomethylation		GO:0009628	response to abiotic stimulus	dehydrin, putative, expressed
	Pavir.8KG024100	Chr08a	2325157	2325522	9.2e-07	0.15	0.3		Hypomethylation	GO:0009628	response to abiotic stimulus	BTBN22 - Bric-a-Brac, Tramtrack, Broad Complex BTB domain with non-phototropic hypocotyl 3 NPH3 and coiled-coil domains, expressed
	Pavir.9KG487100	Chr09a	73026382	73026669	1.16e-07	0.35	0.17	Hypomethylation		GO:0009628	response to abiotic stimulus	expressed protein
	Pavir.9NG097800	Chr09b	9718458	9718674	1.41e-10	0.5	0.25	Hypomethylation		GO:0009628	response to abiotic stimulus	phytochrome C, putative, expressed
mCHH	Pavir.2NG534800	Chr02b	91800847	91801093	2.44e-93	0.36	0.73		Hypomethylation	GO:0048583	regulation of response to stimulus	ATMIN7, putative, expressed
	Pavir.3NG008600	Chr03b	788219	788455	6.66e-61	0.12	0.26		Hypomethylation	GO:0048583	regulation of response to stimulus	PP2A regulatory subunit TAP46, putative, expressed
	Pavir.8KG035300	Chr08a	3250711	3250912	2.56e-67	0.4	0.81		Hypomethylation	GO:0048583	regulation of response to stimulus	PP2A regulatory subunit TAP46, putative, expressed
	Pavir.9KG487100	Chr09a	73026382	73026669	1.16e-07	0.35	0.17	Hypomethylation		GO:0009628	response to abiotic stimulus	expressed protein
