# Supplementary material for: siRNAs regulate DNA methylation and interfere with gene and lncRNA expression in the heterozygous polyploid switchgrass
Source: Biotechnol Biofuels. 2018 Jul 24;11:208. doi: 10.1186/s13068-018-1202-0 (PMC6058383; doi:10.1186/s13068-018-1202-0)
Supplement: Supplementary file 14 — Additional file 14: Data S4. The CHH methylation of DMR covered genes annotated in the oxidation-reduction process and oxidoreductase in both leaf and root tissues. [file 13068_2018_1202_MOESM14_ESM.xlsx]

## Sheet: Sheet1
Data S4 The CHH methylation of DMR covered genes annotated in the oxidation-reduction process and oxidoreductase in both leaf and root tissues.
Regions	Chr	Start	End	p value	Methylation levels (leaf)	Methylation levels (root)	GeneID
Upstream	Chr01a	9078852	9079061	2.53e-24	0.11	0.34	Pavir.1KG091500
	Chr01a	10862119	10862334	2.23e-109	0.38	0.77	Pavir.1KG111300
	Chr01a	38765386	38765619	8.88e-99	0.08	0.57	Pavir.1KG238500
	Chr01a	39280690	39281028	1.22e-49	0.15	0.4	Pavir.1KG241700
	Chr01a	44357898	44358192	3.04e-89	0.09	0.29	Pavir.1KG264800
	Chr01a	47847659	47847875	1.21e-70	0.31	0.65	Pavir.1KG282200
	Chr01a	62406416	62406659	6.48e-58	0.23	0.55	Pavir.1KG382300
	Chr01b	518749	519090	1e-141	0.07	0.39	Pavir.1NG003300
	Chr01b	620019	620264	5.32e-27	0.25	0.52	Pavir.1NG004700
	Chr01b	16671927	16672258	1.86e-95	0.27	0.58	Pavir.1NG132600
	Chr01b	26049801	26050016	6.6e-55	0.03	0.21	Pavir.1NG160000
	Chr01b	72234693	72234929	5.51e-64	0.05	0.3	Pavir.1NG327600
	Chr02a	5797594	5798050	0	0.06	0.5	Pavir.2KG044300
	Chr02a	79124670	79125003	5.05e-66	0.28	0.57	Pavir.2KG448400
	Chr02a	84794682	84794907	2.84e-28	0.05	0.2	Pavir.2KG513100
	Chr02b	12390455	12390692	3.54e-58	0.09	0.34	Pavir.2NG088200
	Chr02b	28740154	28740362	1.06e-45	0.07	0.26	Pavir.2NG162600
	Chr02b	32794795	32795020	1.36e-57	0.09	0.33	Pavir.2NG169700
	Chr02b	70325910	70326145	2.4e-24	0.14	0.34	Pavir.2NG348700
	Chr03a	15844548	15844933	2.86e-292	0.21	0.67	Pavir.3KG176000
	Chr03b	1333513	1333717	7.01e-69	0.15	0.47	Pavir.3NG016500
	Chr03b	18711626	18711955	4.34e-78	0.16	0.36	Pavir.3NG142300
	Chr03b	20740087	20740382	4.12e-64	0.19	0.55	Pavir.3NG148500
	Chr03b	40651142	40651474	1.7e-68	0.24	0.6	Pavir.3NG213500
	Chr04a	42796734	42796965	7.25e-92	0.07	0.38	Pavir.4KG244500
	Chr04a	42906773	42907001	2.56e-75	0.09	0.61	Pavir.4KG245400
	Chr04a	46488190	46488394	1.21e-38	0.23	0.5	Pavir.4KG270600
	Chr04a	47857180	47857380	2.39e-58	0.05	0.22	Pavir.4KG280300
	Chr04a	49455253	49455463	7.35e-65	0.08	0.39	Pavir.4KG289000
	Chr04a	51887711	51887978	3.93e-67	0.24	0.55	Pavir.4KG309900
	Chr04b	55423404	55423616	1e-81	0.09	0.36	Pavir.4NG337300
	Chr05a	14947988	14948241	6.53e-49	0.14	0.52	Pavir.5KG119400
	Chr05a	22135998	22136218	1.28e-48	0.27	0.71	Pavir.5KG171800
	Chr05a	24286139	24286350	1.55e-40	0.28	0.56	Pavir.5KG189300
	Chr05a	25080603	25080902	3.24e-93	0.04	0.26	Pavir.5KG196900
	Chr05a	72237118	72237438	1.05e-76	0.08	0.26	Pavir.5KG381900
	Chr05a	74294632	74294832	3.31e-50	0.24	0.58	Pavir.5KG398800
	Chr05a	101837402	101837752	8.68e-96	0.07	0.54	Pavir.5KG637800
	Chr05b	2250443	2250649	1.8e-42	0.13	0.31	Pavir.5NG018700
	Chr05b	15978057	15978578	1.39e-229	0.2	0.63	Pavir.5NG130300
	Chr05b	21916627	21916833	1.32e-23	0.14	0.33	Pavir.5NG175200
	Chr05b	21938662	21938862	1.17e-89	0.28	0.57	Pavir.5NG175500
	Chr05b	74968157	74968440	2.53e-103	0.21	0.48	Pavir.5NG403600
	Chr05b	86634982	86635200	2.48e-36	0.24	0.58	Pavir.5NG498900
	Chr06a	3537391	3537708	1.62e-117	0.18	0.45	Pavir.6KG036200
	Chr06a	71032013	71032274	8.12e-49	0.22	0.46	Pavir.6KG399900
	Chr06b	11449718	11449969	3.25e-114	0.18	0.53	Pavir.6NG052500
	Chr06b	13933186	13933414	1.55e-42	0.11	0.38	Pavir.6NG074700
	Chr06b	16158721	16158954	1.73e-96	0.23	0.66	Pavir.6NG093100
	Chr06b	64931477	64931739	2.07e-70	0.21	0.58	Pavir.6NG248800
	Chr06b	65025231	65025477	2.69e-22	0.33	0.66	Pavir.6NG249300
	Chr07a	53234108	53234347	3.2e-71	0.05	0.25	Pavir.7KG228000
	Chr07a	61124194	61124431	3.46e-63	0.2	0.56	Pavir.7KG299500
	Chr07a	62682710	62683074	3.19e-155	0.08	0.39	Pavir.7KG313300
	Chr07b	9899593	9899885	7.01e-125	0.04	0.34	Pavir.7NG046900
	Chr07b	20605833	20606102	5.84e-58	0.07	0.24	Pavir.7NG086700
	Chr07b	67820194	67820416	4.52e-48	0.21	0.5	Pavir.7NG417700
	Chr07b	67823879	67824122	1.04e-48	0.13	0.37	Pavir.7NG417800
	Chr08a	10053932	10054174	4.57e-58	0.1	0.41	Pavir.8KG085000
	Chr08a	58828551	58828854	3.87e-90	0.1	0.41	Pavir.8KG278700
	Chr09a	4290074	4290312	3.81e-108	0.11	0.5	Pavir.9KG055100
	Chr09a	77674087	77674452	1.02e-127	0.12	0.46	Pavir.9KG533800
	Chr09b	7633861	7634095	6.57e-40	0.1	0.29	Pavir.9NG053500
	Chr09b	21006318	21006589	1.22e-60	0.12	0.33	Pavir.9NG206600
	Chr09b	24251597	24251861	1.04e-127	0.06	0.38	Pavir.9NG238900
	Chr09b	24272553	24272789	1.26e-44	0.06	0.21	Pavir.9NG239000
	Chr09b	78594314	78594541	3.52e-62	0.22	0.57	Pavir.9NG467400
	Chr09b	88271701	88271925	4.7e-43	0.14	0.39	Pavir.9NG529000
	scaffold_2033	6937	7155	6.24e-34	0.34	0.68	Pavir.J236800
	scaffold_7236	2428	2750	7.87e-126	0.11	0.57	Pavir.J686000
Body	Chr01a	4507199	4507432	4.75e-39	0.07	0.25	Pavir.1KG047900
	Chr01a	72479731	72479959	1.27e-77	0.09	0.44	Pavir.1KG475800
	Chr01b	474526	474795	6.7e-49	0.09	0.32	Pavir.1NG003200
	Chr01b	6753539	6753748	1.27e-160	0.24	0.51	Pavir.1NG067300
	Chr02a	52903402	52903609	2.03e-87	0.12	0.51	Pavir.2KG274000
	Chr02a	74654362	74654564	2.19e-49	0.25	0.63	Pavir.2KG376900
	Chr02b	66928083	66928301	1.14e-55	0.21	0.53	Pavir.2NG307700
	Chr03a	5744698	5744932	3.91e-54	0.14	0.39	Pavir.3KG066500
	Chr03a	11252402	11252612	1.16e-104	0.05	0.29	Pavir.3KG127600
	Chr03a	30448793	30449039	2.01e-106	0.13	0.46	Pavir.3KG228400
	Chr03a	42201223	42201472	3.08e-73	0.04	0.37	Pavir.3KG247300
	Chr03a	60669436	60669637	1.55e-24	0.29	0.64	Pavir.3KG445400
	Chr03b	898451	898923	2.72e-228	0.3	0.74	Pavir.3NG010000
	Chr04a	47864646	47864882	4.35e-33	0.12	0.28	Pavir.4KG280300
	Chr05a	23608476	23608713	1.45e-69	0.32	0.64	Pavir.5KG186800
	Chr05a	38860670	38860962	1.62e-124	0.27	0.6	Pavir.5KG262600
	Chr05a	72145560	72145845	4.45e-58	0.07	0.3	Pavir.5KG381100
	Chr05a	99281251	99281509	1.28e-60	0.05	0.23	Pavir.5KG605700
	Chr05b	84471293	84471607	2.18e-107	0.08	0.24	Pavir.5NG473400
	Chr05b	92868616	92868847	1.51e-58	0.1	0.28	Pavir.5NG574500
	Chr06a	69861191	69861503	9.15e-37	0.23	0.47	Pavir.6KG387000
	Chr06b	64931477	64931739	2.07e-70	0.21	0.58	Pavir.6NG248800
	Chr06b	70652523	70652757	6.55e-38	0.07	0.24	Pavir.6NG280500
	Chr06b	75055852	75056068	9.73e-28	0.12	0.26	Pavir.6NG315500
	Chr06b	78797155	78797388	1.61e-37	0.19	0.5	Pavir.6NG361200
	Chr07a	62688968	62689208	7.56e-76	0.06	0.24	Pavir.7KG313300
	Chr07a	64686006	64686281	7.01e-66	0.08	0.58	Pavir.7KG332300
	Chr07b	41715076	41715319	4.43e-41	0.18	0.38	Pavir.7NG162900
	Chr07b	60374384	60374675	1.54e-76	0.1	0.3	Pavir.7NG306800
	Chr08a	60268216	60268511	5.72e-83	0.05	0.23	Pavir.8KG289500
	Chr09b	24253566	24253935	4.66e-161	0.27	0.62	Pavir.9NG238900
	Chr09b	24278351	24278663	1.58e-84	0.13	0.48	Pavir.9NG239000
	Chr09b	24456912	24457144	7.25e-49	0.09	0.44	Pavir.9NG241700
	Chr09b	25276770	25277024	6.13e-34	0.2	0.48	Pavir.9NG248900
	Chr09b	61815754	61816010	1.08e-26	0.14	0.33	Pavir.9NG399700
	Chr09b	79783707	79783927	5.39e-53	0.07	0.26	Pavir.9NG477500
	Chr09b	81324815	81325022	9.41e-28	0.1	0.32	Pavir.9NG488000
Downstream	Chr01a	4507199	4507432	4.75e-39	0.07	0.25	Pavir.1KG047900
	Chr01a	43510029	43510290	9.07e-48	0.12	0.35	Pavir.1KG262000
	Chr01a	57942324	57942525	9.88e-28	0.26	0.55	Pavir.1KG330700
	Chr01a	72474018	72474276	6.03e-32	0.07	0.34	Pavir.1KG475800
	Chr01a	78461749	78461981	4.02e-38	0.2	0.64	Pavir.1KG539400
	Chr01b	8343911	8344210	3.76e-119	0.22	0.61	Pavir.1NG082900
	Chr01b	12156398	12156678	5.47e-43	0.11	0.28	Pavir.1NG107100
	Chr01b	29037622	29037859	1.29e-82	0.17	0.49	Pavir.1NG168100
	Chr01b	29037622	29037859	1.29e-82	0.17	0.49	Pavir.1NG168200
	Chr01b	87656541	87656857	1.13e-130	0.03	0.25	Pavir.1NG412800
	Chr02a	13600013	13600234	7.45e-55	0.26	0.63	Pavir.2KG111500
	Chr02a	52901692	52901930	1.65e-45	0.08	0.32	Pavir.2KG274000
	Chr02a	74654362	74654564	2.19e-49	0.25	0.63	Pavir.2KG376900
	Chr02b	64196820	64197142	1.01e-59	0.25	0.53	Pavir.2NG302600
	Chr02b	72011452	72011708	5.95e-75	0.21	0.45	Pavir.2NG364300
	Chr02b	89697023	89697234	2.45e-45	0.26	0.51	Pavir.2NG514500
	Chr03a	5747021	5747362	2.87e-104	0.28	0.63	Pavir.3KG066500
	Chr03a	11252402	11252612	1.16e-104	0.05	0.29	Pavir.3KG127600
	Chr03a	11619110	11619405	5.23e-33	0.23	0.49	Pavir.3KG133600
	Chr03a	15844548	15844933	2.86e-292	0.21	0.67	Pavir.3KG176100
	Chr03a	30456981	30457187	2.39e-24	0.15	0.33	Pavir.3KG228400
	Chr03b	35292273	35292495	1.73e-43	0.22	0.45	Pavir.3NG189700
	Chr04a	55787402	55787698	5.72e-119	0.08	0.34	Pavir.4KG335800
	Chr05a	7933629	7933868	2.57e-66	0.44	0.88	Pavir.5KG057600
	Chr05a	20576242	20576499	2.5e-91	0.09	0.33	Pavir.5KG155500
	Chr05a	23608476	23608713	1.45e-69	0.32	0.64	Pavir.5KG186800
	Chr05a	24286139	24286350	1.55e-40	0.28	0.56	Pavir.5KG189400
	Chr05b	15976075	15976568	7.43e-143	0.16	0.48	Pavir.5NG130300
	Chr05b	35788174	35788464	1.21e-84	0.15	0.52	Pavir.5NG250700
	Chr05b	74968157	74968440	2.53e-103	0.21	0.48	Pavir.5NG403700
	Chr05b	84473814	84474039	7.65e-83	0.36	0.73	Pavir.5NG473400
	Chr05b	86615561	86615842	2.74e-155	0.03	0.29	Pavir.5NG498500
	Chr05b	86631915	86632142	2.32e-63	0.08	0.24	Pavir.5NG498800
	Chr05b	86805883	86806175	1.1e-92	0.09	0.33	Pavir.5NG500600
	Chr05b	90296249	90296545	1.09e-107	0.19	0.62	Pavir.5NG541600
	Chr06a	9888626	9888896	7.47e-78	0.06	0.26	Pavir.6KG076600
	Chr06a	35886160	35886602	1.18e-83	0.13	0.3	Pavir.6KG189400
	Chr06a	71988550	71988891	8.62e-146	0.21	0.62	Pavir.6KG411400
	Chr06b	10488535	10488756	7.55e-49	0.06	0.3	Pavir.6NG051400
	Chr06b	16844095	16844354	1.9e-45	0.12	0.31	Pavir.6NG098900
	Chr06b	70662725	70663083	7.74e-177	0.09	0.38	Pavir.6NG280800
	Chr07a	53150572	53150803	1.01e-61	0.07	0.43	Pavir.7KG226900
	Chr07a	55708128	55708361	1.43e-21	0.19	0.39	Pavir.7KG251500
	Chr07a	64686006	64686281	7.01e-66	0.08	0.58	Pavir.7KG332300
	Chr07b	37689813	37690048	2.8e-80	0.07	0.32	Pavir.7NG140500
	Chr07b	58458426	58458735	2.3e-91	0.24	0.53	Pavir.7NG284300
	Chr07b	67823879	67824122	1.04e-48	0.13	0.37	Pavir.7NG417700
	Chr07b	68758014	68758235	1.7e-52	0.05	0.3	Pavir.7NG429900
	Chr08a	21494840	21495276	8.97e-233	0.09	0.53	Pavir.8KG133400
	Chr08a	41915109	41915411	8.73e-99	0.13	0.35	Pavir.8KG216100
	Chr08a	58824460	58824692	3.1e-39	0.14	0.33	Pavir.8KG278700
	Chr08b	15506236	15506458	5.28e-99	0.1	0.52	Pavir.8NG099000
	Chr09a	74703866	74704218	1.26e-85	0.2	0.43	Pavir.9KG498700
	Chr09a	76951823	76952050	1.74e-65	0.08	0.31	Pavir.9KG525700
	Chr09b	7629332	7629586	1.43e-69	0.16	0.43	Pavir.9NG053500
	Chr09b	24460131	24460356	3.15e-75	0.2	0.52	Pavir.9NG241700
	Chr09b	34286633	34286858	1.15e-55	0.08	0.3	Pavir.9NG313800
	Chr09b	79782494	79782740	2.94e-49	0.09	0.28	Pavir.9NG477500
	Chr09b	86950309	86950518	7.42e-30	0.06	0.23	Pavir.9NG517300
	Chr09b	87399682	87399981	2.15e-123	0.04	0.24	Pavir.9NG520800
	Chr09b	118224091	118224296	2.59e-54	0.12	0.41	Pavir.9NG737000
	scaffold_3501	4371	4658	4.15e-83	0.05	0.42	Pavir.J453200
